# Supplementary material for: Clec7a Signaling in Microglia Promotes Synapse Loss Associated with Tauopathy
Source: Int J Mol Sci. 2025 Mar 22;26(7):2888. doi: 10.3390/ijms26072888 (PMC11988799; doi:10.3390/ijms26072888)
Supplement: Supplementary file 1 [file ijms-26-02888-s001.zip]

Archive with 1 entries (1 files):
- ijms-3517918-supplementary.pdf
